# Supplementary material for: CAMF-DTI: Enhancing Drug–Target Interaction Prediction via Coordinate Attention and Multi-Scale Feature Fusion
Source: Curr Issues Mol Biol. 2025 Nov 20;47(11):964. doi: 10.3390/cimb47110964 (PMC12651166; doi:10.3390/cimb47110964)
Supplement: Supplementary file 1 [file cimb-47-00964-s001.zip]

Archive with 1 entries (1 files):
- cimb-3953636-supplementary.pdf
